# Supplementary material for: Bifunctional N-TiO2/C/PU Foam for Interfacial Water Evaporation and Sewage Purification
Source: Materials (Basel). 2025 Mar 29;18(7):1550. doi: 10.3390/ma18071550 (PMC11990650; doi:10.3390/ma18071550)
Supplement: Supplementary file 1 [file materials-18-01550-s001.zip]

Archive with 1 entries (1 files):
- materials-3532857-supplementary.pdf
